# Supplementary material for: 2,4-Dibromo-6-[(hydroxyimino)methyl]phenol
Source: Acta Crystallogr Sect E Struct Rep Online. 2011 Jul 23;67(Pt 8):o2099. doi: 10.1107/S1600536811028741 (PMC3213541; doi:10.1107/S1600536811028741)
Supplement: Supplementary file 2 [file e-67-o2099-Isup2.hkl]

# 
# h,k,l, Fc-squared, Fo-squared, sigma(Fo-squared) and status flag 
# 
data_I
_shelx_title ' 110411b in P-1' 
_shelx_refln_list_code          4 
_shelx_F_calc_maximum      184.38 
_exptl_crystal_F_000       280.00 
_reflns_d_resolution_high  0.8404 
 
loop_ 
 _symmetry_equiv_pos_as_xyz 
 'x, y, z' 
 '-x, -y, -z' 
 
_cell_length_a     4.2590 
_cell_length_b     8.6742 
_cell_length_c    12.0831 
_cell_angle_alpha  74.171 
_cell_angle_beta   82.248 
_cell_angle_gamma  79.028 
 
_shelx_F_squared_multiplier     1.000 
 
loop_ 
 _refln_index_h 
 _refln_index_k 
 _refln_index_l 
 _refln_F_squared_calc 
 _refln_F_squared_meas 
 _refln_F_squared_sigma 
 _refln_observed_status 
   1   0   0      512.43      555.28     40.02 o 
   2   0   0       11.95        1.21     13.17 o 
   3   0   0        1.72      -13.64     10.56 o 
   4   0   0      503.77      471.83     44.27 o 
  -3   1   0       32.23       29.49     15.64 o 
  -2   1   0     1321.60     1762.45    114.99 o 
  -1   1   0     6249.40     6448.69    395.56 o 
   0   1   0      555.29      847.50     31.48 o 
   1   1   0       25.86       31.10      7.50 o 
   2   1   0     2227.52     2002.55    132.98 o 
   3   1   0      825.95      775.30     42.83 o 
   4   1   0      162.43      139.44     23.71 o 
  -3   2   0     1645.57     2006.77    139.93 o 
  -2   2   0       50.14       85.01     20.15 o 
  -1   2   0     3268.32     3284.88    204.17 o 
   0   2   0      323.99      486.85     20.29 o 
   1   2   0    13013.79    11945.41    494.10 o 
   2   2   0       49.75       37.14      9.60 o 
   3   2   0      123.78      121.26     27.96 o 
   5   2   0       40.89       28.58     25.64 o 
  -4   3   0      212.47      201.23     41.64 o 
  -3   3   0      393.89      555.25     60.06 o 
  -2   3   0       38.31       43.44     19.21 o 
  -1   3   0     1078.69     1095.98     73.47 o 
   0   3   0     4459.71     6323.73    230.77 o 
   1   3   0     1463.30     1422.00     55.04 o 
   2   3   0      335.53      305.52     17.91 o 
   3   3   0      310.20      295.42     26.42 o 
   4   3   0      149.06      110.45     32.87 o 
  -4   4   0      144.16      167.23     41.88 o 
  -3   4   0        3.17       15.07     29.86 o 
  -2   4   0      577.68      614.14     54.15 o 
  -1   4   0        4.47       14.65     13.20 o 
   0   4   0     5240.26     6761.03    415.81 o 
   1   4   0       59.70       54.79      9.31 o 
   2   4   0     3549.81     3869.04    146.99 o 
   3   4   0      137.18      134.82     21.43 o 
   4   4   0      136.70      279.40     44.06 o 
  -3   5   0      359.51      455.76     65.32 o 
  -2   5   0      787.07      862.13     73.71 o 
  -1   5   0      633.54      650.18     53.12 o 
   0   5   0      243.64      267.31     29.44 o 
   1   5   0     1336.78     1324.87     53.63 o 
   2   5   0     1699.17     1750.91     70.79 o 
   3   5   0        4.49       -0.58     18.18 o 
   4   5   0       35.29       81.56     35.39 o 
  -3   6   0      322.20      438.41     67.67 o 
  -2   6   0        0.19      -11.61     31.93 o 
  -1   6   0      363.12      345.65     40.99 o 
   0   6   0      161.32      200.82     27.72 o 
   1   6   0     3017.44     2710.99    104.59 o 
   2   6   0       15.26       26.68     12.66 o 
   3   6   0      232.50      330.10     33.37 o 
   4   6   0       14.35       21.50     33.97 o 
  -2   7   0      144.01      115.22     45.72 o 
  -1   7   0     1731.88     1657.56    119.23 o 
   0   7   0       26.81       41.64     23.88 o 
   1   7   0      111.19      102.23     14.41 o 
   2   7   0      298.04      296.31     24.86 o 
   3   7   0      487.97      582.70     49.85 o 
   4   7   0        5.59       57.12     39.47 o 
  -2   8   0      760.31      720.99     79.14 o 
  -1   8   0       32.83       -0.14     28.72 o 
   0   8   0        9.77       18.35     26.26 o 
   1   8   0        9.93       13.29     13.52 o 
   2   8   0     1199.67     1112.92     53.02 o 
   3   8   0       43.86       69.46     30.79 o 
  -1   9   0       33.19       40.47     38.67 o 
   0   9   0      721.05      648.63     64.17 o 
   1   9   0      293.41      236.21     41.57 o 
   2   9   0      129.39      115.97     23.43 o 
  -2  -9   1        8.72       20.38     30.83 o 
  -1  -9   1     1116.81      962.93     49.11 o 
   0  -9   1       18.63       41.85     33.63 o 
   1  -9   1        6.04       16.07     41.19 o 
  -3  -8   1       97.46      106.58     38.91 o 
  -2  -8   1      282.71      335.77     29.99 o 
  -1  -8   1      118.00      110.06     18.67 o 
   0  -8   1       19.28       31.31     25.68 o 
   1  -8   1      845.49      762.50     74.40 o 
   2  -8   1      393.32      393.90     65.73 o 
  -3  -7   1       11.66      -19.91     27.51 o 
  -2  -7   1      241.06      270.29     25.58 o 
  -1  -7   1       39.72       55.79     13.96 o 
   0  -7   1     2385.87     2223.10    147.77 o 
   1  -7   1        0.01       17.76     27.72 o 
   2  -7   1      125.65      164.19     46.76 o 
  -4  -6   1       59.44       72.23     40.95 o 
  -3  -6   1        5.72       41.06     27.75 o 
  -2  -6   1      136.36      132.15     30.83 o 
  -1  -6   1     2344.88     2106.90     83.03 o 
   0  -6   1     3553.24     3796.69    240.32 o 
   1  -6   1      126.16      127.04     28.86 o 
   2  -6   1      403.06      420.20     60.24 o 
   3  -6   1      366.65      549.44     79.10 o 
  -4  -5   1        0.19      -25.37     32.38 o 
  -3  -5   1      251.00      291.09     38.77 o 
  -2  -5   1       28.83       23.06     12.82 o 
  -1  -5   1     2774.06     2445.34     80.70 o 
   0  -5   1       29.55       40.76     10.07 o 
   1  -5   1     2801.22     2883.20    186.24 o 
   2  -5   1        1.67       17.80     29.89 o 
   3  -5   1      508.94      830.26     90.37 o 
  -4  -4   1      174.73      146.91     38.77 o 
  -3  -4   1      864.02     1059.73     68.56 o 
  -2  -4   1       91.93       98.86     19.66 o 
  -1  -4   1        2.12        5.40      4.44 o 
   0  -4   1     2232.77     2801.10    105.15 o 
   1  -4   1     4175.81     4291.70    268.69 o 
   2  -4   1      817.14      859.71     70.74 o 
   3  -4   1      120.91      171.13     43.92 o 
   4  -4   1       17.16       20.56     39.22 o 
  -4  -3   1      298.69      314.38     42.44 o 
  -3  -3   1       18.26        8.86      9.03 o 
  -2  -3   1      389.21      362.52     18.62 o 
  -1  -3   1       21.74       22.53      5.00 o 
   0  -3   1     8884.65    11244.48    349.69 o 
   1  -3   1      867.10      933.70     65.63 o 
   2  -3   1      297.16      282.45     39.29 o 
   3  -3   1       23.20       45.24     36.29 o 
   4  -3   1      245.52      331.52     52.87 o 
  -3  -2   1      279.34      277.90     21.34 o 
  -2  -2   1     1225.21     1148.48     45.98 o 
  -1  -2   1     1159.77     1096.32     44.31 o 
   0  -2   1      901.54     1059.63     35.01 o 
   1  -2   1     1255.18     1262.14     84.22 o 
   2  -2   1     3912.34     5330.90    337.26 o 
   3  -2   1      359.67      433.85     56.85 o 
   4  -2   1        0.10       24.81     26.30 o 
  -4  -1   1       17.50        5.67     17.11 o 
  -3  -1   1     1614.47     1543.22     74.40 o 
  -2  -1   1      165.89      168.53     14.22 o 
  -1  -1   1     2723.95     2840.47    125.28 o 
   0  -1   1      184.02      188.52      7.14 o 
   1  -1   1     9360.33    10165.94    376.30 o 
   2  -1   1       10.07        0.18     12.65 o 
   3  -1   1      126.37      112.01     21.05 o 
   4  -1   1       19.59       18.63     24.05 o 
  -4   0   1      165.28      139.93     25.54 o 
  -3   0   1      159.63      149.53     15.53 o 
  -2   0   1      375.76      392.38     31.52 o 
  -1   0   1     3001.40     3224.13    142.05 o 
   1   0   1     2603.80     2158.83    137.89 o 
   2   0   1      162.93      135.85     24.92 o 
   4   0   1      110.59       91.74     26.94 o 
  -4   1   1       90.00      121.68     26.82 o 
  -3   1   1        7.73       16.24     19.11 o 
  -2   1   1     3437.79     3909.90    245.26 o 
  -1   1   1     1187.50     1096.64     70.02 o 
   0   1   1       38.02       65.35      8.05 o 
   1   1   1      951.37      937.22     37.86 o 
   2   1   1     6439.83     5385.13    338.40 o 
   3   1   1      272.37      245.64     37.25 o 
   4   1   1        3.13       12.51     25.78 o 
  -4   2   1       80.55       97.01     23.67 o 
  -3   2   1     1053.76     1224.71     89.51 o 
  -2   2   1     1231.17     1323.76     89.68 o 
  -1   2   1      180.55      185.99     18.59 o 
   0   2   1     1446.61     2235.79    138.82 o 
   1   2   1     1936.13     1899.75     71.39 o 
   2   2   1     2382.32     2438.24     94.35 o 
   3   2   1       26.11       12.58     20.29 o 
   4   2   1       86.36       56.33     19.00 o 
   5   2   1       20.90       19.42     26.20 o 
  -4   3   1        0.22      -22.29     20.94 o 
  -3   3   1      183.43      224.42     32.83 o 
  -2   3   1      236.88      275.88     30.24 o 
  -1   3   1     4604.90     4748.39    293.23 o 
   0   3   1      544.44      757.35     52.15 o 
   1   3   1     4729.98     4566.94    167.90 o 
   2   3   1       71.71       69.25      6.84 o 
   3   3   1     1195.05     1202.42     89.92 o 
   4   3   1       10.64      -38.52     25.68 o 
   5   3   1       12.93       16.73     30.48 o 
  -4   4   1       63.96       37.74     23.08 o 
  -3   4   1      148.88      168.82     33.49 o 
  -2   4   1     2057.97     2134.36    141.31 o 
  -1   4   1     3102.31     3355.58    211.08 o 
   0   4   1      100.28      131.94     18.73 o 
   1   4   1       13.77       20.83      6.18 o 
   2   4   1     1927.05     1949.34     77.15 o 
   3   4   1     1019.30     1060.50     51.54 o 
   4   4   1        0.08       13.82     30.10 o 
  -3   5   1        0.10        2.52     29.86 o 
  -2   5   1     1857.40     1979.81    135.30 o 
  -1   5   1        0.28        4.77     18.39 o 
   0   5   1     1718.69     2094.00    135.54 o 
   1   5   1      292.90      285.13     17.08 o 
   2   5   1     1599.49     1556.08     62.75 o 
   3   5   1        0.67       13.08     16.76 o 
   4   5   1      132.96      178.01     39.74 o 
  -3   6   1      237.34      218.72     51.60 o 
  -2   6   1        0.68       12.41     30.76 o 
  -1   6   1     2545.49     2592.74    169.79 o 
   0   6   1     3723.45     4065.76    256.01 o 
   1   6   1      547.42      495.02     25.82 o 
   2   6   1        6.12        4.70     10.70 o 
   3   6   1      187.10      211.82     25.18 o 
   4   6   1      152.76      208.77     42.33 o 
  -2   7   1        3.28       33.28     38.74 o 
  -1   7   1     1702.12     1567.88    111.52 o 
   0   7   1       62.00       83.42     23.98 o 
   1   7   1       82.71       91.34     13.64 o 
   2   7   1      100.98       93.08     15.91 o 
   3   7   1      690.15      818.37     46.32 o 
   4   7   1       19.25      -11.61     34.87 o 
  -2   8   1      485.58      526.74     66.14 o 
  -1   8   1        4.66       -7.22     31.34 o 
   0   8   1       99.07      101.05     30.65 o 
   1   8   1      911.28      797.81     39.33 o 
   2   8   1      272.65      282.48     24.87 o 
   3   8   1        2.24       15.57     22.25 o 
  -1   9   1       19.60        8.36     33.14 o 
   0   9   1     1385.75     1221.19     93.24 o 
   1   9   1       58.32       40.61     30.45 o 
   2   9   1        0.09        1.11     16.42 o 
   3   9   1        6.54       14.89     24.35 o 
   1  10   1       55.98       68.36     32.17 o 
  -2  -9   2       92.61      100.88     36.29 o 
  -1  -9   2      341.44      295.56     30.79 o 
   0  -9   2      188.25      187.10     39.43 o 
  -3  -8   2      258.53      373.20     53.98 o 
  -2  -8   2       21.62       25.58     21.40 o 
  -1  -8   2       68.36       67.10     19.84 o 
   0  -8   2        2.84       -3.14     25.95 o 
   1  -8   2      923.02      898.03     83.84 o 
  -3  -7   2      102.06      116.63     36.29 o 
  -2  -7   2      195.30      212.24     26.26 o 
  -1  -7   2       15.25       10.74     14.25 o 
   0  -7   2      927.46      944.48     75.27 o 
   1  -7   2      557.42      481.43     57.95 o 
   2  -7   2       88.51       83.22     45.27 o 
  -4  -6   2       61.04       33.42     43.92 o 
  -3  -6   2        0.80       -4.60     28.10 o 
  -2  -6   2      887.58      950.21     58.16 o 
  -1  -6   2       11.95       19.93     11.86 o 
   0  -6   2      802.83      895.68     69.39 o 
   1  -6   2        9.57       23.71     24.02 o 
   2  -6   2      581.74      567.41     66.39 o 
   3  -6   2        2.84      -23.67     57.71 o 
  -4  -5   2        1.78       61.72     35.21 o 
  -3  -5   2      371.53      367.84     43.92 o 
  -2  -5   2      750.39      758.76     39.96 o 
  -1  -5   2      226.33      203.97     13.04 o 
   0  -5   2      144.42      168.79     14.53 o 
   1  -5   2      499.99      562.89     50.18 o 
   2  -5   2     1566.78     1729.37    126.66 o 
   3  -5   2        7.64       21.77     52.49 o 
  -4  -4   2       11.56        4.08     27.61 o 
  -3  -4   2      971.46     1071.27     72.09 o 
  -2  -4   2        3.43        0.79      8.64 o 
  -1  -4   2     1918.49     1685.18     57.27 o 
   0  -4   2      377.03      483.61     19.73 o 
   1  -4   2     1936.76     1888.55    125.03 o 
   2  -4   2        1.69       -2.63     28.58 o 
   3  -4   2      284.93      430.39     67.53 o 
   4  -4   2        2.94       36.70     50.77 o 
  -4  -3   2       52.07        1.69     24.12 o 
  -3  -3   2       35.61       20.78     18.59 o 
  -2  -3   2      539.71      472.99     22.39 o 
  -1  -3   2     2881.31     2545.32     83.03 o 
   0  -3   2     1434.36     1512.63     50.23 o 
   1  -3   2      374.35      458.04     40.57 o 
   2  -3   2      476.44      605.81     59.68 o 
   3  -3   2     1055.10     1404.18    114.73 o 
   4  -3   2       18.45       20.80     37.01 o 
  -3  -2   2       16.38       11.16     12.27 o 
  -2  -2   2     4412.05     4052.45    147.87 o 
  -1  -2   2       10.52        4.86      5.02 o 
   0  -2   2     1200.13     1321.01     43.07 o 
   1  -2   2       13.94       11.78     11.72 o 
   2  -2   2     5063.20     6518.71    411.38 o 
   3  -2   2        4.47      -27.23     27.78 o 
   4  -2   2        5.06      -14.20     31.76 o 
  -4  -1   2      165.14      230.88     33.59 o 
  -3  -1   2      750.89      674.41     52.01 o 
  -2  -1   2      119.30      113.51     11.20 o 
  -1  -1   2      792.67      715.95     48.52 o 
   0  -1   2     5335.82     5500.42    172.18 o 
   1  -1   2     2607.37     2679.57    103.45 o 
   2  -1   2      657.76      642.56     34.86 o 
   3  -1   2       33.95       29.93     17.37 o 
   4  -1   2      423.31      373.41     30.07 o 
  -4   0   2        0.34      -12.13     18.94 o 
  -3   0   2      125.14      122.30     19.21 o 
  -2   0   2      217.07      247.07     12.86 o 
  -1   0   2    33994.85    34550.18   2143.41 o 
   0   0   2      758.67      631.97     45.55 o 
   1   0   2      665.81      561.07     38.60 o 
   2   0   2       48.24       45.96     18.04 o 
   3   0   2     2145.46     2151.15    153.16 o 
   4   0   2        7.99      -16.93     15.07 o 
  -4   1   2        3.68      -11.58     21.18 o 
  -3   1   2      296.43      288.22     33.28 o 
  -2   1   2     2309.44     2234.23    101.29 o 
  -1   1   2      248.61      228.88     18.11 o 
   0   1   2      300.79      324.18     15.95 o 
   1   1   2     3054.29     2768.91     87.94 o 
   2   1   2     1796.81     1548.35    107.27 o 
   3   1   2      757.99      622.67     62.10 o 
   4   1   2        0.14        2.42     28.61 o 
  -4   2   2      290.44      257.29     37.81 o 
  -3   2   2       76.27       85.93     15.39 o 
  -2   2   2     1861.95     1878.81     86.94 o 
  -1   2   2      171.47      181.86     13.18 o 
   0   2   2    11801.81    16237.98    704.99 o 
   1   2   2        5.71        5.84      2.35 o 
   2   2   2      988.87      944.45     40.33 o 
   3   2   2      398.14      406.42     27.74 o 
   4   2   2      342.29      314.25     30.42 o 
  -4   3   2      132.02      139.03     33.38 o 
  -3   3   2      171.92      176.90     20.54 o 
  -2   3   2      333.14      339.99     33.21 o 
  -1   3   2     2535.82     3073.10    192.39 o 
   0   3   2     1974.79     2820.08    125.26 o 
   1   3   2      755.82      747.96     34.20 o 
   2   3   2      710.94      720.55     39.93 o 
   3   3   2      469.85      459.86     32.42 o 
   4   3   2      408.26      358.92     67.29 o 
  -4   4   2        3.16      -37.95     25.47 o 
  -3   4   2       72.75       92.22     22.27 o 
  -2   4   2       70.90       69.64     21.29 o 
  -1   4   2     4641.93     5430.33    336.74 o 
   0   4   2        0.25        3.77     10.57 o 
   1   4   2     5850.36     5788.71    211.98 o 
   2   4   2      845.53      854.09     37.63 o 
   3   4   2      975.61     1058.12     49.12 o 
   4   4   2        9.53       19.95     20.81 o 
  -3   5   2      486.08      453.27     54.74 o 
  -2   5   2      642.44      633.18     54.78 o 
  -1   5   2       47.38       37.32     18.52 o 
   0   5   2     1194.16     1551.15    104.09 o 
   1   5   2     3944.99     3673.78    137.69 o 
   2   5   2       63.78       86.63     15.59 o 
   3   5   2       40.78       47.12     16.33 o 
   4   5   2      170.27      207.52     29.31 o 
  -3   6   2        4.85       -4.01     21.98 o 
  -2   6   2       73.54       98.87     32.62 o 
  -1   6   2      479.15      473.69     46.34 o 
   0   6   2     4399.25     5185.55    324.09 o 
   1   6   2      189.13      163.74     14.38 o 
   2   6   2      282.08      284.78     20.14 o 
   3   6   2      106.92      116.86     18.76 o 
   4   6   2      234.32      381.31     36.04 o 
  -3   7   2        7.43      -23.24     25.21 o 
  -2   7   2     1359.69     1274.44     98.63 o 
  -1   7   2      116.12      103.61     30.96 o 
   0   7   2        7.46        8.40     19.39 o 
   1   7   2      368.41      377.98     23.57 o 
   2   7   2     1667.87     1583.61     98.40 o 
   3   7   2       44.96       57.71     19.39 o 
   4   7   2       14.60       44.41     31.66 o 
  -2   8   2       39.00       33.80     35.32 o 
  -1   8   2      207.25      259.64     42.85 o 
   0   8   2        3.17       10.51     25.99 o 
   1   8   2     2425.18     2135.26    145.46 o 
   2   8   2      199.81      226.01     40.57 o 
   3   8   2        2.26       18.12     19.03 o 
  -1   9   2      669.31      522.32     58.75 o 
   0   9   2      419.71      415.53     52.94 o 
   1   9   2      533.23      388.99     46.72 o 
   2   9   2       38.53       36.25     18.12 o 
   3   9   2      126.94      206.39     39.00 o 
   0  10   2      318.06      289.63     46.38 o 
   1  10   2        6.00       23.67     33.07 o 
  -1  -9   3        2.51      -34.84     23.23 o 
   0  -9   3       59.82       67.94     41.16 o 
  -2  -8   3       45.85       45.48     30.45 o 
  -1  -8   3       30.40        8.74     19.34 o 
   0  -8   3      543.12      540.42     59.79 o 
   1  -8   3      332.58      317.00     52.39 o 
  -3  -7   3      151.30      224.73     43.41 o 
  -2  -7   3        0.24        4.25     27.34 o 
  -1  -7   3     1317.98     1198.54     68.05 o 
   0  -7   3        6.53      -15.07     26.64 o 
   1  -7   3      408.43      364.25     50.49 o 
   2  -7   3       37.43       26.71     44.68 o 
  -3  -6   3        7.79        0.55     30.93 o 
  -2  -6   3      731.41      728.77     53.95 o 
  -1  -6   3     2017.33     1812.80     75.55 o 
   0  -6   3      230.68      277.40     27.51 o 
   1  -6   3      178.87      169.44     33.83 o 
   2  -6   3      478.66      538.49     66.18 o 
   3  -6   3      487.14      713.28     95.52 o 
  -4  -5   3        9.75       40.09     34.21 o 
  -3  -5   3        0.38       14.38     30.69 o 
  -2  -5   3     1453.99     1503.31     70.08 o 
  -1  -5   3       16.18       18.54      8.15 o 
   0  -5   3     1612.00     1766.65     60.24 o 
   1  -5   3       22.26       28.99     22.22 o 
   2  -5   3     1245.63     1531.00    116.95 o 
   3  -5   3       36.78       61.79     57.68 o 
  -4  -4   3      220.80      206.00     38.95 o 
  -3  -4   3       48.96       66.39     27.75 o 
  -2  -4   3       17.99       29.31     10.95 o 
  -1  -4   3      623.48      567.69     24.34 o 
   0  -4   3     3203.16     3371.39    110.15 o 
   1  -4   3     1240.54     1112.71     81.14 o 
   2  -4   3       47.64       50.28     28.89 o 
   3  -4   3       17.11       37.84     49.73 o 
   4  -4   3      281.85      366.32     67.56 o 
  -4  -3   3        2.63        2.11     22.29 o 
  -3  -3   3        1.49      -14.20     15.98 o 
  -2  -3   3       21.16       16.54     12.34 o 
  -1  -3   3     5569.69     4886.34    157.01 o 
   0  -3   3      550.64      663.19     24.48 o 
   1  -3   3      130.96      156.69     24.85 o 
   2  -3   3      230.78      291.22     42.54 o 
   3  -3   3      825.32     1128.92    101.98 o 
   4  -3   3       34.51       98.70     45.76 o 
  -3  -2   3      447.68      403.40     36.11 o 
  -2  -2   3      490.85      425.24     20.37 o 
  -1  -2   3      760.15      697.27     26.84 o 
   0  -2   3      586.50      563.75     20.73 o 
   1  -2   3     6304.56     6052.81    321.50 o 
   2  -2   3      620.74      681.53     65.83 o 
   3  -2   3       94.14      103.02     42.44 o 
   4  -2   3        2.26      -15.38     34.59 o 
  -4  -1   3      213.82      247.06     34.63 o 
  -3  -1   3       10.83        6.43     13.27 o 
  -2  -1   3     2015.66     2020.63    131.77 o 
  -1  -1   3       64.19       48.14     10.85 o 
   0  -1   3     9509.76     8790.67    274.77 o 
   1  -1   3       62.77       54.05      9.15 o 
   2  -1   3        8.20      -12.97     17.94 o 
   3  -1   3      147.69      164.90     25.68 o 
   4  -1   3      806.07      717.27     40.69 o 
  -4   0   3       76.22       44.27     22.95 o 
  -3   0   3       17.88       12.51     15.17 o 
  -2   0   3     2084.03     2034.93     91.82 o 
  -1   0   3      220.41      203.65     19.80 o 
   0   0   3     4610.69     4182.05    185.30 o 
   1   0   3       96.79       79.46     15.10 o 
   2   0   3     1941.70     1626.66    115.08 o 
   3   0   3      262.03      264.34     44.61 o 
   4   0   3      106.18       54.85     16.58 o 
  -4   1   3        0.01      -13.41     21.81 o 
  -3   1   3      691.17      650.42     54.19 o 
  -2   1   3      770.22      800.05     42.78 o 
  -1   1   3     1612.48     1705.71    103.35 o 
   0   1   3      855.40      911.66     42.22 o 
   1   1   3    11337.77     9609.89    419.13 o 
   2   1   3     1733.79     1760.47    120.51 o 
   3   1   3      128.71      109.45     30.31 o 
   4   1   3       19.15       21.53     33.45 o 
  -4   2   3      129.39      133.02     33.31 o 
  -3   2   3      603.82      585.56     53.08 o 
  -2   2   3       12.00        5.59      7.88 o 
  -1   2   3      826.66      954.18     45.75 o 
   0   2   3     1671.23     1953.39     87.13 o 
   1   2   3     6849.31     6508.54    203.73 o 
   2   2   3        9.21        5.76      6.25 o 
   3   2   3       95.03       85.94     15.13 o 
   4   2   3       64.44       75.07     21.93 o 
  -4   3   3       38.26        5.91     24.54 o 
  -3   3   3       19.70       17.24     22.36 o 
  -2   3   3      851.73      841.49     44.11 o 
  -1   3   3      703.95      782.77     39.95 o 
   0   3   3    10509.33    14213.12    618.15 o 
   1   3   3      220.47      236.98     19.38 o 
   2   3   3     1855.00     1815.40     70.75 o 
   3   3   3      258.30      257.42     20.67 o 
   4   3   3      214.16      277.93     81.68 o 
  -4   4   3        1.26       -7.53     29.86 o 
  -3   4   3      424.37      423.31     50.04 o 
  -2   4   3     1846.39     1939.65     92.40 o 
  -1   4   3      353.08      365.72     24.10 o 
   0   4   3       29.13       48.30     11.91 o 
   2   4   3     3072.19     3134.41    118.17 o 
   3   4   3       32.83       37.99     13.12 o 
   4   4   3       27.64       21.40     19.37 o 
  -3   5   3      542.84      467.78     57.06 o 
  -2   5   3       33.09       22.57     16.64 o 
  -1   5   3      259.08      271.36     23.19 o 
   0   5   3      699.87      964.16     48.55 o 
   1   5   3     3584.37     3260.94    107.70 o 
   2   5   3       41.65       40.69     21.20 o 
   3   5   3      229.75      252.25     20.94 o 
   4   5   3      193.67      227.82     27.32 o 
  -3   6   3       38.57       39.40     23.69 o 
  -2   6   3      779.12      816.29     50.93 o 
  -1   6   3     2896.55     2990.68    137.95 o 
   0   6   3      742.51      953.82     61.69 o 
   1   6   3      160.01      140.10     12.75 o 
   2   6   3      264.52      247.14     18.14 o 
   3   6   3      718.44      829.39     41.71 o 
   4   6   3        3.56       31.74     21.43 o 
  -2   7   3      443.54      373.55     35.78 o 
  -1   7   3       15.92        4.60     25.75 o 
   0   7   3       12.43       -3.52     20.53 o 
   1   7   3      280.11      307.22     38.91 o 
   2   7   3     1677.39     1580.23     87.19 o 
   3   7   3      161.13      190.32     22.33 o 
   4   7   3        0.38       32.33     23.09 o 
  -2   8   3       63.80       49.50     25.22 o 
  -1   8   3       32.98       26.71     27.34 o 
   0   8   3     1245.07     1138.35     87.23 o 
   1   8   3      355.68      305.53     40.43 o 
   2   8   3       87.26      101.94     17.13 o 
   3   8   3       21.42       29.96     18.69 o 
  -1   9   3      797.67      633.84     64.42 o 
   0   9   3      182.12      230.47     39.22 o 
   1   9   3       46.05       36.84     28.27 o 
   2   9   3        1.29        6.12     15.58 o 
   3   9   3      592.31      621.47     38.72 o 
   0  10   3       47.79       28.51     35.32 o 
   1  10   3      663.85      491.59     55.95 o 
   2  10   3      135.57      114.80     36.63 o 
  -2  -8   4      105.41      123.86     40.40 o 
  -1  -8   4        1.60      -18.74     22.47 o 
   0  -8   4      537.74      523.77     59.86 o 
   1  -8   4       27.66       21.22     43.65 o 
  -3  -7   4      101.82       98.53     39.33 o 
  -2  -7   4       33.82       44.86     28.75 o 
  -1  -7   4      218.76      178.41     24.93 o 
   0  -7   4      725.85      685.15     66.52 o 
   1  -7   4      183.75      177.73     44.82 o 
   2  -7   4      163.01      183.50     53.91 o 
  -3  -6   4      129.52      125.55     38.22 o 
  -2  -6   4      111.45      138.68     33.83 o 
  -1  -6   4      721.27      601.61     35.43 o 
   0  -6   4        6.37       -6.98     13.57 o 
   1  -6   4      483.99      491.49     56.47 o 
   2  -6   4       88.46       92.96     43.65 o 
  -4  -5   4       49.99       66.73     34.21 o 
  -3  -5   4      227.49      350.84     43.89 o 
  -2  -5   4       95.35       74.27     29.13 o 
  -1  -5   4        1.50       -0.75      9.96 o 
   0  -5   4      132.19      157.05     14.21 o 
   1  -5   4     2700.06     2712.87    179.25 o 
   2  -5   4       36.73       65.70     35.56 o 
   3  -5   4       37.28       53.98     52.74 o 
  -4  -4   4      121.94      138.92     32.28 o 
  -3  -4   4        5.66      -24.54     21.01 o 
  -2  -4   4      214.59      234.11     24.15 o 
  -1  -4   4      528.49      513.58     25.03 o 
   0  -4   4     2598.19     2634.55     86.43 o 
   1  -4   4       53.08       45.51     22.91 o 
   3  -4   4       63.82      102.47     48.52 o 
  -4  -3   4        0.35      -16.24     23.12 o 
  -3  -3   4       87.07       72.10     14.48 o 
  -2  -3   4      871.02      797.16     39.53 o 
  -1  -3   4      889.35      782.62     40.50 o 
   0  -3   4     1504.15     1660.22     55.44 o 
   1  -3   4      198.33      238.91     20.27 o 
   2  -3   4     2095.11     2221.90    154.75 o 
   3  -3   4       80.75       76.24     47.93 o 
   4  -3   4       19.35      -12.89     41.54 o 
  -3  -2   4      646.34      609.61     49.73 o 
  -2  -2   4       38.71        8.23     16.73 o 
  -1  -2   4        1.69       -2.60      5.82 o 
   0  -2   4      209.43      194.30     11.64 o 
   1  -2   4     6833.91     6279.64    277.68 o 
   2  -2   4       61.62       84.61     33.69 o 
   3  -2   4      141.99      136.06     42.37 o 
   4  -2   4       13.35       43.23     42.02 o 
  -4  -1   4      124.57      124.41     27.51 o 
  -3  -1   4      175.33      177.22     25.12 o 
  -2  -1   4      221.36      215.06     24.85 o 
  -1  -1   4     1588.51     1430.72     96.80 o 
   0  -1   4     1874.27     1670.03     54.76 o 
   1  -1   4     1980.89     1515.34     52.31 o 
   2  -1   4        0.05      -16.36     10.91 o 
   3  -1   4     1175.30     1081.67     54.49 o 
   4  -1   4       15.49       16.53     19.71 o 
  -4   0   4       52.99       55.95     24.16 o 
  -3   0   4       99.24      101.01     21.43 o 
  -2   0   4     5409.35     5444.57    344.51 o 
  -1   0   4      576.59      603.08     44.37 o 
   0   0   4     2301.55     1980.92     91.16 o 
   1   0   4       96.59       86.51     12.96 o 
   2   0   4     4127.92     3718.27    240.77 o 
   3   0   4       99.00       66.08     30.27 o 
   4   0   4       46.46       17.04     17.65 o 
  -4   1   4       25.39       25.02     24.61 o 
  -3   1   4      311.89      283.07     34.90 o 
  -2   1   4      205.67      197.67     25.75 o 
  -1   1   4      181.84      168.84     13.46 o 
   0   1   4     1490.73     1473.94     67.46 o 
   1   1   4     1425.61     1238.51     58.59 o 
   2   1   4     1847.81     1528.83     59.15 o 
   3   1   4        5.28       -8.85     20.32 o 
   4   1   4      158.42      155.03     46.20 o 
  -4   2   4       38.28       10.64     23.15 o 
  -3   2   4      435.89      418.33     42.54 o 
  -2   2   4        0.55        2.37      9.33 o 
  -1   2   4     2824.98     3061.84    136.47 o 
   0   2   4      433.46      442.13     23.25 o 
   1   2   4     2518.69     2327.30    105.49 o 
   2   2   4      539.96      561.69     25.40 o 
   3   2   4     1015.75      950.99     43.18 o 
   4   2   4       70.01       86.95     40.54 o 
   5   2   4       44.71       32.42     41.37 o 
  -4   3   4       78.45       41.57     32.35 o 
  -3   3   4       21.94       32.21     21.91 o 
  -2   3   4      554.46      595.57     35.34 o 
  -1   3   4     1665.62     2117.81     97.21 o 
   0   3   4      436.73      546.08     28.25 o 
   1   3   4      557.18      476.46     24.25 o 
   2   3   4      824.43      865.20     36.22 o 
   3   3   4     1394.27     1333.35     64.42 o 
   4   3   4        0.48        6.81     34.73 o 
   5   3   4       11.26       22.95     44.03 o 
  -4   4   4        3.71        3.52     29.69 o 
  -3   4   4       57.23       45.48     26.30 o 
  -2   4   4     1769.90     1902.97     91.43 o 
  -1   4   4      194.76      233.58     20.57 o 
   0   4   4     3345.61     4679.06    207.10 o 
   1   4   4     1920.06     1794.84     68.37 o 
   2   4   4     3139.99     3233.59    120.71 o 
   3   4   4       15.26       16.98     10.35 o 
   4   4   4      247.49      296.89     56.68 o 
  -3   5   4      264.32      279.47     45.20 o 
  -2   5   4       18.46       14.15     16.05 o 
  -1   5   4      434.90      460.55     31.38 o 
   0   5   4     4114.34     5505.92    244.23 o 
   1   5   4      190.37      166.73     15.82 o 
   2   5   4        0.61        4.42      8.94 o 
   3   5   4      461.38      481.22     27.43 o 
   4   5   4      700.02      767.36     42.52 o 
  -3   6   4       13.05      -30.65     35.18 o 
  -2   6   4      333.36      332.92     31.93 o 
  -1   6   4     2686.45     2997.65    138.93 o 
   0   6   4      595.19      772.15     42.76 o 
   1   6   4       45.47       60.06     20.15 o 
   2   6   4      273.54      264.77     18.71 o 
   3   6   4      888.18      986.09     45.71 o 
   4   6   4       19.57       11.74     18.41 o 
  -2   7   4      101.44      104.02     24.21 o 
  -1   7   4      213.70      221.20     24.51 o 
   0   7   4      155.36      226.63     36.39 o 
   1   7   4     2609.92     2460.49    164.05 o 
   2   7   4      140.45      157.58     17.12 o 
   3   7   4      133.39      134.51     19.49 o 
   4   7   4       62.99       89.34     22.20 o 
  -2   8   4      272.55      214.80     30.13 o 
  -1   8   4        3.55       -9.92     26.64 o 
   0   8   4     2150.94     2148.98    147.39 o 
   1   8   4      442.92      369.81     48.62 o 
   2   8   4      158.83      157.52     17.98 o 
   3   8   4       23.92       33.97     17.84 o 
  -1   9   4      253.08      230.61     46.31 o 
   0   9   4      950.97     1018.30     83.84 o 
   1   9   4        1.95      -30.07     24.88 o 
   2   9   4      365.41      322.08     25.08 o 
   3   9   4       58.79       82.60     21.81 o 
   0  10   4        2.98      -18.21     33.90 o 
   1  10   4      518.78      419.47     56.74 o 
   2  10   4      335.68      299.38     51.01 o 
  -1  -8   5      127.03       74.82     35.25 o 
   0  -8   5      114.80       35.80     45.48 o 
  -2  -7   5      308.99      343.27     48.21 o 
  -1  -7   5       15.32       -6.81     27.44 o 
   0  -7   5      471.85      514.33     63.73 o 
   1  -7   5       21.50      -15.31     39.43 o 
  -3  -6   5      112.26      133.71     37.63 o 
  -2  -6   5      509.06      687.88     59.58 o 
  -1  -6   5      115.34      108.44     23.43 o 
   0  -6   5        1.59       -8.36     12.52 o 
   1  -6   5      260.89      230.71     44.48 o 
   2  -6   5      881.55      856.11     83.91 o 
  -3  -5   5      311.43      327.54     44.89 o 
  -2  -5   5        1.06      -35.73     24.67 o 
  -1  -5   5      315.07      276.53     20.92 o 
   0  -5   5       71.18       68.21     12.58 o 
   1  -5   5     1383.62     1361.81    100.39 o 
   2  -5   5       39.13      -12.37     32.00 o 
   3  -5   5       48.04       84.15     52.04 o 
  -4  -4   5        5.54       21.22     27.40 o 
  -3  -4   5        9.44       19.97     25.02 o 
  -2  -4   5       59.22       98.49     19.27 o 
  -1  -4   5     1043.85      903.32     37.81 o 
   0  -4   5      607.17      565.05     25.86 o 
   1  -4   5       10.59       18.48     12.00 o 
   2  -4   5        0.90       12.72     28.10 o 
   3  -4   5      711.30      905.81     96.73 o 
  -4  -3   5       13.42        3.08     20.15 o 
  -3  -3   5       11.64        4.42     12.10 o 
  -2  -3   5     1478.73     1418.45    122.80 o 
  -1  -3   5       13.81       13.52      9.86 o 
   0  -3   5        0.04        1.54      7.16 o 
   1  -3   5      507.94      474.87     30.11 o 
   2  -3   5     1351.44     1372.83    104.09 o 
   3  -3   5       26.70       15.00     38.98 o 
   4  -3   5        0.69      -28.99     43.65 o 
  -4  -2   5       83.27       57.26     23.12 o 
  -3  -2   5       94.76       88.75     21.63 o 
  -2  -2   5      351.76      304.11     33.44 o 
  -1  -2   5      123.83      113.13     14.54 o 
   0  -2   5     3863.88     3660.91    119.70 o 
   1  -2   5      438.58      414.37     40.35 o 
   2  -2   5      753.35      766.58     40.79 o 
   3  -2   5       26.25      -15.83     36.42 o 
   4  -2   5      485.19      455.72     67.80 o 
  -4  -1   5        3.45       -2.25     20.87 o 
  -3  -1   5      675.35      573.05     48.24 o 
  -2  -1   5       26.35       21.15     14.31 o 
  -1  -1   5     3436.20     2795.88    128.30 o 
   0  -1   5      462.00      438.69     15.56 o 
   1  -1   5      241.80      192.96     12.19 o 
   2  -1   5      333.73      313.80     18.83 o 
   3  -1   5     1699.25     1543.22     73.10 o 
   4  -1   5       63.21       53.51     23.36 o 
  -4   0   5        1.74        0.76     22.77 o 
  -3   0   5      652.31      574.64     49.21 o 
  -2   0   5       52.91       51.73     14.83 o 
  -1   0   5     2727.19     2556.94    166.36 o 
   0   0   5       18.71       14.28      6.94 o 
   1   0   5     1747.37     1585.66     74.96 o 
   2   0   5      333.62      273.11     21.15 o 
   3   0   5      708.38      665.87     67.56 o 
   4   0   5       43.71       21.41     28.10 o 
  -4   1   5       80.35       75.61     24.74 o 
  -3   1   5      181.52      153.75     25.68 o 
  -2   1   5     1271.88     1198.14     85.19 o 
  -1   1   5       90.43       77.69      7.75 o 
   0   1   5     6154.86     5714.10    298.60 o 
   1   1   5     3701.72     3656.82    164.42 o 
   2   1   5     1156.92      991.86     34.15 o 
   3   1   5       47.82       57.33     26.78 o 
   4   1   5      351.66      345.65     58.13 o 
  -4   2   5      126.47      113.46     33.97 o 
  -3   2   5       40.50       65.42     23.91 o 
  -2   2   5      171.35      186.34     26.37 o 
  -1   2   5      640.00      628.24     32.37 o 
   0   2   5     6389.47     6852.56    300.63 o 
   1   2   5      264.81      253.67     19.96 o 
   2   2   5       10.01        9.30      4.65 o 
   3   2   5      103.23       93.48     28.37 o 
   4   2   5      417.41      360.41     57.37 o 
  -4   3   5        0.35        2.90     30.07 o 
  -3   3   5       53.77       33.63     25.05 o 
  -2   3   5      226.80      194.08     27.54 o 
  -1   3   5     6228.03     7008.60    307.54 o 
   0   3   5      353.32      403.85     22.79 o 
   1   3   5      834.38      816.51     58.44 o 
   2   3   5     1162.88     1162.52     40.16 o 
   3   3   5     1136.83     1184.90     94.21 o 
   4   3   5        2.03       -7.74     31.38 o 
  -3   4   5      510.04      484.96     53.91 o 
  -2   4   5      215.45      227.68     24.16 o 
  -1   4   5       64.84       65.94     13.33 o 
   0   4   5      659.57      868.47     43.57 o 
   1   4   5     4533.94     4213.72    189.98 o 
   2   4   5      165.65      161.63     10.82 o 
   3   4   5      156.54      162.79     15.06 o 
   4   4   5       18.28       37.43     38.95 o 
  -3   5   5       39.12       73.13     37.25 o 
  -2   5   5        1.79        9.47     16.91 o 
  -1   5   5      493.43      487.16     44.22 o 
   0   5   5     3046.83     3914.69    175.80 o 
   1   5   5      320.69      300.37     23.15 o 
   2   5   5      109.94      107.56     12.13 o 
   3   5   5     1039.75     1156.18     51.04 o 
   4   5   5      104.80      167.61     50.46 o 
  -3   6   5      126.42       96.97     42.47 o 
  -2   6   5     1105.95     1050.56     60.00 o 
  -1   6   5      350.81      363.25     31.55 o 
   0   6   5      491.72      622.20     37.98 o 
   1   6   5      154.06      134.05     24.23 o 
   2   6   5     1693.98     1753.31    103.17 o 
   3   6   5        0.90      -11.23     11.77 o 
   4   6   5       59.90      134.78     49.45 o 
  -2   7   5        1.96      -24.56     18.13 o 
  -1   7   5      109.05      117.80     21.67 o 
   0   7   5      239.38      287.87     41.30 o 
   1   7   5     1845.35     1810.31    125.07 o 
   2   7   5      689.46      656.17     39.22 o 
   3   7   5       20.29        8.41     14.74 o 
   4   7   5       16.79       28.72     45.10 o 
  -2   8   5        9.40       13.14     23.91 o 
  -1   8   5      710.96      608.43     64.49 o 
   0   8   5      187.42      199.75     37.60 o 
   1   8   5      472.43      430.77     49.69 o 
   2   8   5       35.28       26.94     13.49 o 
   3   8   5      342.66      375.66     28.25 o 
  -1   9   5      212.73      193.53     44.65 o 
   0   9   5      146.15      216.47     41.37 o 
   1   9   5       23.73       23.12     32.45 o 
   2   9   5      973.50      810.77     73.64 o 
   3   9   5      341.54      326.06     27.20 o 
   0  10   5      389.65      332.97     51.22 o 
   1  10   5      134.08       89.78     39.91 o 
   2  10   5      465.50      415.88     55.40 o 
  -2  -7   6       24.85       17.87     35.42 o 
  -1  -7   6      376.17      318.21     41.68 o 
   0  -7   6      124.91       63.90     49.94 o 
   1  -7   6       42.97      -15.27     43.44 o 
  -3  -6   6       63.46       76.72     38.05 o 
  -2  -6   6      270.42      400.57     49.38 o 
  -1  -6   6        0.58      -17.28     25.47 o 
   0  -6   6      163.74      158.83     20.60 o 
   1  -6   6      216.08      220.31     46.62 o 
   2  -6   6      391.15      423.44     60.96 o 
  -3  -5   6       21.03      -11.96     25.12 o 
  -2  -5   6       27.30       20.56     28.96 o 
  -1  -5   6       16.60       28.01     17.91 o 
   0  -5   6     1910.60     1960.19    138.72 o 
   1  -5   6       36.46       24.32     17.00 o 
   2  -5   6        5.20       -8.09     36.29 o 
   3  -5   6        6.84        0.24     51.80 o 
  -3  -4   6        4.27       13.10     21.70 o 
  -2  -4   6      202.26      262.35     34.59 o 
  -1  -4   6     1327.14     1282.55     60.07 o 
   0  -4   6      130.53      123.11     16.68 o 
   1  -4   6        5.24       20.22     15.36 o 
   2  -4   6      206.81      214.23     40.33 o 
   3  -4   6      419.94      500.13     68.98 o 
  -4  -3   6        7.60       12.82     20.80 o 
  -3  -3   6      122.47      140.34     24.12 o 
  -2  -3   6      295.63      265.46     23.71 o 
  -1  -3   6     1148.02     1302.07    121.59 o 
   0  -3   6       12.79       11.81      9.68 o 
   1  -3   6     1659.69     1484.28     74.13 o 
   2  -3   6      120.18       58.82     28.23 o 
   3  -3   6      244.04      219.79     52.70 o 
  -4  -2   6       27.50       44.82     21.50 o 
  -3  -2   6       26.10       26.22     13.10 o 
  -2  -2   6       75.18       68.49     12.51 o 
  -1  -2   6      156.90      176.98     17.45 o 
   0  -2   6     3521.19     3538.79    115.10 o 
   1  -2   6      264.06      215.15     19.49 o 
   2  -2   6      622.29      590.50     29.21 o 
   3  -2   6        9.61       13.25     21.33 o 
   4  -2   6      176.65      133.78     54.19 o 
  -4  -1   6       79.37       57.23     25.68 o 
  -3  -1   6       36.22       55.60     19.84 o 
  -2  -1   6      258.95      214.26     27.85 o 
  -1  -1   6      502.86      421.82     39.67 o 
   0  -1   6     1899.55     1976.71     71.97 o 
   1  -1   6       23.97       22.08      9.91 o 
   2  -1   6     1502.00     1215.89     46.09 o 
   3  -1   6       94.89      119.73     42.23 o 
   4  -1   6      112.86      133.62     29.37 o 
  -4   0   6       31.63       20.94     23.91 o 
  -3   0   6      494.63      415.01     41.44 o 
  -2   0   6      290.09      248.92     31.17 o 
  -1   0   6     1482.73     1236.64     86.98 o 
   0   0   6        7.07        3.53      7.24 o 
   1   0   6     3092.96     2848.83    131.15 o 
   2   0   6      543.47      481.98     30.45 o 
   3   0   6      384.67      405.92     55.26 o 
   4   0   6       19.03       18.76     56.36 o 
  -4   1   6        8.46      -14.38     24.74 o 
  -3   1   6       69.03       89.44     25.02 o 
  -2   1   6       57.98       76.86     20.35 o 
  -1   1   6      286.21      245.72     15.65 o 
   0   1   6      281.93      227.31     17.04 o 
   1   1   6     2219.84     1738.42     83.64 o 
   2   1   6        2.69        0.46     11.99 o 
   3   1   6      209.62      229.02     39.29 o 
   4   1   6        7.09       -7.95     38.60 o 
  -4   2   6       47.13       39.85     29.65 o 
  -3   2   6       15.97        3.35     19.39 o 
  -2   2   6      274.59      266.69     34.63 o 
  -1   2   6      561.81      502.17     37.12 o 
   0   2   6     2148.04     2120.00     97.11 o 
   1   2   6       38.30       32.40     18.16 o 
   2   2   6     1081.10      918.64     48.13 o 
   3   2   6      419.19      404.51     51.87 o 
   4   2   6      285.63      309.85     58.27 o 
  -3   3   6       50.03       54.26     26.68 o 
  -2   3   6      743.65      708.83     59.20 o 
  -1   3   6       98.51      110.14     12.28 o 
   0   3   6       45.69       51.33      9.22 o 
   1   3   6      670.73      679.12     92.56 o 
   2   3   6     2476.36     2422.58     79.47 o 
   3   3   6        5.75      -15.52     20.49 o 
   4   3   6        5.45      -27.68     30.45 o 
  -3   4   6      355.36      343.58     49.80 o 
  -2   4   6      298.64      276.47     39.29 o 
  -1   4   6      668.89      726.73     60.68 o 
   0   4   6     1346.02     1476.92     69.88 o 
   1   4   6     4021.64     4018.18    182.90 o 
   2   4   6      515.93      508.73     21.76 o 
   3   4   6      346.18      327.51     46.14 o 
   4   4   6      120.81      126.73     46.72 o 
  -3   5   6       58.97       47.48     31.52 o 
  -2   5   6       56.02       60.27     25.40 o 
  -1   5   6     1870.72     2197.72    104.51 o 
   0   5   6      186.53      229.59     19.95 o 
   1   5   6      181.17      196.79     19.75 o 
   2   5   6      598.72      561.02     52.63 o 
   3   5   6     1243.70     1284.43    100.12 o 
   4   5   6        4.37       22.50     35.60 o 
  -3   6   6      117.57       88.68     37.95 o 
  -2   6   6      733.03      717.78     69.77 o 
  -1   6   6      589.00      640.61     41.44 o 
   0   6   6       27.19       29.22     13.15 o 
   1   6   6      207.02      181.60     27.92 o 
   2   6   6     1340.13     1292.67     53.84 o 
   3   6   6       11.98       -9.92     24.29 o 
   4   6   6       13.55       20.46     39.12 o 
  -2   7   6      253.47      188.83     40.26 o 
  -1   7   6       16.02       13.30     17.76 o 
   0   7   6     1806.38     2244.15    153.89 o 
   1   7   6      150.44      152.47     31.41 o 
   2   7   6      476.69      412.83     49.42 o 
   3   7   6      150.02      148.52     19.12 o 
   4   7   6      190.60      241.49     54.43 o 
  -2   8   6        4.52       -2.07     31.21 o 
  -1   8   6      871.95      826.39     76.69 o 
   0   8   6      429.21      514.85     60.24 o 
   1   8   6      480.52      421.44     49.73 o 
   2   8   6        7.26        0.83     23.08 o 
   3   8   6      382.27      365.55     27.77 o 
  -1   9   6      764.24      704.75     73.75 o 
   0   9   6        6.66       37.12     36.84 o 
   1   9   6      449.12      396.00     52.63 o 
   2   9   6       56.49       65.59     33.21 o 
   3   9   6      283.40      312.49     27.45 o 
   1  10   6      486.03      452.20     58.58 o 
  -1  -7   7      219.09      227.43     42.65 o 
   0  -7   7        1.53      -90.46     60.30 o 
  -2  -6   7       21.26       13.24     28.06 o 
  -1  -6   7       32.82       22.57     29.31 o 
   0  -6   7       64.71       68.09     27.44 o 
   1  -6   7      741.31      746.08     76.75 o 
   2  -6   7       59.85       41.06     40.68 o 
  -3  -5   7        8.38      -10.68     28.23 o 
  -2  -5   7       17.62       41.40     29.27 o 
  -1  -5   7       59.84       51.48     20.33 o 
   0  -5   7      662.18      801.47     53.73 o 
   1  -5   7        3.07      -16.82     26.06 o 
   2  -5   7        7.95      -49.97     33.94 o 
  -3  -4   7        0.19      -10.75     19.18 o 
  -2  -4   7      150.31      201.33     24.03 o 
  -1  -4   7      103.18      110.47     21.05 o 
   0  -4   7      104.04       89.40     16.66 o 
   1  -4   7        2.00       -5.44     14.84 o 
   2  -4   7      805.46      651.56     63.21 o 
   3  -4   7       40.34       33.66     45.10 o 
  -3  -3   7      204.95      226.32     28.17 o 
  -2  -3   7       34.25       46.47     15.12 o 
  -1  -3   7       34.88       38.80     19.11 o 
   0  -3   7      313.08      312.96     21.18 o 
   1  -3   7      957.30      925.67     51.92 o 
   2  -3   7        5.81       -0.57     14.06 o 
   3  -3   7        2.89      -20.67     38.98 o 
  -3  -2   7       97.19      104.54     17.31 o 
  -2  -2   7       17.43       14.33     10.58 o 
  -1  -2   7     1021.05     1041.89     67.01 o 
   0  -2   7      141.67      167.67     14.94 o 
   1  -2   7     1537.22     1355.07     68.46 o 
   2  -2   7      110.65       99.48     15.21 o 
   3  -2   7      696.31      711.18     77.24 o 
   4  -2   7        5.25      -31.03     48.87 o 
  -4  -1   7      131.02       85.57     29.55 o 
  -3  -1   7        0.03       -1.97     20.94 o 
  -2  -1   7      580.03      514.85     48.52 o 
  -1  -1   7      399.91      372.18     59.86 o 
   0  -1   7      594.48      709.03     30.77 o 
   1  -1   7      198.72      161.87     13.02 o 
   2  -1   7     1560.10     1249.32     59.53 o 
   3  -1   7      168.64      227.54     28.68 o 
   4  -1   7       24.88       26.86     29.38 o 
  -4   0   7      134.81      137.16     34.18 o 
  -3   0   7        1.57       -8.02     19.84 o 
  -2   0   7      867.79      741.86     61.34 o 
  -1   0   7        0.79        0.59     13.30 o 
   0   0   7      615.30      652.60     37.71 o 
   1   0   7      215.30      203.83     20.73 o 
   2   0   7     1525.67     1365.55     90.92 o 
   3   0   7       30.37        4.73     23.02 o 
   4   0   7       63.03       40.39     31.29 o 
  -4   1   7       13.12       22.26     26.96 o 
  -3   1   7      341.27      298.90     39.98 o 
  -2   1   7        1.30       -7.43     17.14 o 
  -1   1   7     1246.67     1021.10     74.99 o 
   0   1   7     2402.56     2364.70    109.35 o 
   1   1   7     2021.40     1615.90    146.30 o 
   2   1   7       19.77       28.68     11.47 o 
   3   1   7      404.40      336.81     46.65 o 
   4   1   7       41.19       40.16     39.47 o 
  -3   2   7       13.66        4.11     23.02 o 
  -2   2   7       94.09       91.72     22.15 o 
  -1   2   7     2518.04     2215.81    148.12 o 
   0   2   7      370.60      393.36     32.62 o 
   1   2   7       28.44       34.95     14.45 o 
   2   2   7       99.09       91.83     14.68 o 
   3   2   7     1082.94     1087.00     89.37 o 
   4   2   7        0.69       -0.73     37.50 o 
  -3   3   7       19.15        2.59     22.08 o 
  -2   3   7     1702.84     1742.74    123.51 o 
  -1   3   7      281.08      275.71     32.48 o 
   0   3   7       72.49       67.28     11.02 o 
   1   3   7     1547.38     1641.86     82.34 o 
   2   3   7     2172.13     2226.16    209.11 o 
   3   3   7       25.52       10.26     24.54 o 
   4   3   7       94.84       72.05     39.26 o 
  -3   4   7       36.86       35.77     31.14 o 
  -2   4   7       46.46       41.23     25.12 o 
  -1   4   7       58.64       60.55     12.31 o 
   0   4   7     3184.39     3515.78    158.51 o 
   1   4   7      220.73      193.31     23.72 o 
   2   4   7      337.93      417.48     62.22 o 
   3   4   7       14.13       10.13     22.32 o 
   4   4   7      291.97      408.38     61.44 o 
  -3   5   7        3.11       -3.42     32.73 o 
  -2   5   7      131.91      118.09     30.31 o 
  -1   5   7     1142.54     1231.24     63.81 o 
   0   5   7      600.34      666.45     38.03 o 
   1   5   7        6.90        4.26     11.95 o 
   2   5   7     2078.76     2034.90    139.30 o 
   3   5   7      339.23      339.19     46.93 o 
   4   5   7       62.88       64.17     42.96 o 
  -2   6   7       58.59       62.38     32.48 o 
  -1   6   7      541.74      584.83     40.40 o 
   0   6   7       37.20       33.38     13.63 o 
   1   6   7     1919.09     1815.18    124.65 o 
   2   6   7       25.53       11.09     18.80 o 
   3   6   7      354.13      368.15     48.97 o 
   4   6   7        4.34       12.61     36.60 o 
  -2   7   7       85.13       33.66     33.83 o 
  -1   7   7       66.34       47.63     20.93 o 
   0   7   7      925.35     1184.04     91.16 o 
   1   7   7     1200.97     1218.67     91.51 o 
   2   7   7      134.42      110.21     31.48 o 
   3   7   7       58.52       61.10     33.80 o 
   4   7   7      205.70      294.06     56.85 o 
  -1   8   7       33.06       21.74     35.39 o 
   0   8   7      834.49      980.97     86.36 o 
   1   8   7       26.89       40.02     31.45 o 
   2   8   7      489.63      432.22     52.04 o 
   3   8   7        7.21        9.02     32.55 o 
  -1   9   7      142.77      182.78     43.75 o 
   0   9   7      115.44      162.01     42.92 o 
   1   9   7      747.75      715.50     71.09 o 
   2   9   7      723.04      707.82     72.95 o 
   3   9   7       71.11       55.54     40.36 o 
   1  10   7      800.23      681.77     72.64 o 
   0  -6   8      169.87      220.14     46.62 o 
   1  -6   8      349.05      497.95     69.39 o 
  -2  -5   8        1.17       13.72     28.13 o 
  -1  -5   8      605.72      759.55     58.01 o 
   0  -5   8       13.53        5.94     31.45 o 
   1  -5   8       85.35       69.82     25.49 o 
   2  -5   8       35.27       52.91     38.33 o 
  -3  -4   8       30.99       49.45     25.61 o 
  -2  -4   8      289.22      375.53     59.82 o 
  -1  -4   8       99.32      132.46     22.84 o 
   0  -4   8       32.99       65.58     27.55 o 
   1  -4   8      227.17      204.17     26.84 o 
   2  -4   8      526.37      478.46     53.08 o 
  -3  -3   8       57.32       42.89     21.25 o 
  -2  -3   8      372.62      379.90     33.61 o 
  -1  -3   8        2.60      -14.48     14.75 o 
   0  -3   8      527.06      740.35     83.89 o 
   1  -3   8       87.24       72.60     24.57 o 
   2  -3   8      565.06      491.25     37.56 o 
   3  -3   8       48.06       55.19     43.54 o 
  -3  -2   8       27.25       36.36     14.58 o 
  -2  -2   8       35.84       37.18     25.21 o 
  -1  -2   8      777.98      911.14     44.77 o 
   0  -2   8      369.53      558.16     42.96 o 
   1  -2   8      798.08      666.57     48.09 o 
   2  -2   8       71.47       56.90     19.21 o 
   3  -2   8      255.50      297.41     51.25 o 
  -3  -1   8       17.45       11.54     24.50 o 
  -2  -1   8       60.05       63.21     21.88 o 
  -1  -1   8      845.00      747.99     50.23 o 
   0  -1   8       22.47       29.19      9.72 o 
   1  -1   8      901.56      742.24     31.39 o 
   2  -1   8      204.92      202.52     17.25 o 
   3  -1   8      406.77      527.68     39.34 o 
   4  -1   8       15.15       17.07     36.82 o 
  -3   0   8       70.19      104.85     27.09 o 
  -2   0   8      402.60      357.78     42.23 o 
  -1   0   8       25.46       21.36     18.32 o 
   0   0   8      889.43     1007.61     43.65 o 
   1   0   8      994.61      833.35     65.02 o 
   2   0   8      869.78      792.79     46.37 o 
   3   0   8       30.25       33.52     28.10 o 
   4   0   8       60.03       87.27     37.55 o 
  -3   1   8        6.61       10.82     24.50 o 
  -2   1   8       14.43       38.50     23.05 o 
  -1   1   8        3.83       -0.21     14.41 o 
   0   1   8     1438.57     1238.24     62.22 o 
   1   1   8        0.29       -7.20     15.62 o 
   2   1   8       77.76       92.05     16.89 o 
   3   1   8       22.48       20.32     24.12 o 
   4   1   8      354.61      453.58     65.94 o 
  -3   2   8        4.58        8.54     21.91 o 
  -2   2   8      181.11      164.05     29.34 o 
  -1   2   8      789.57      705.30     59.30 o 
   0   2   8      171.47      151.28     15.25 o 
   1   2   8      339.49      295.20     31.17 o 
   2   2   8      924.87      917.38     63.22 o 
   3   2   8      779.46      737.27     68.77 o 
   4   2   8       48.76       67.22     42.37 o 
  -3   3   8      152.85      157.76     35.80 o 
  -2   3   8        6.40        5.05     22.46 o 
  -1   3   8       49.03       36.94     19.08 o 
   0   3   8      188.43      197.35     18.67 o 
   1   3   8     2223.31     2261.98    194.49 o 
   2   3   8       32.47       53.19     28.06 o 
   3   3   8       10.84       23.81     20.25 o 
   4   3   8       13.10      -12.58     36.67 o 
  -3   4   8      135.13      112.49     35.87 o 
  -2   4   8       54.71       61.44     27.54 o 
  -1   4   8      338.70      403.47     45.34 o 
   0   4   8     2106.66     1969.02    218.24 o 
   1   4   8     1608.23     1691.27    128.19 o 
   2   4   8      115.11      147.60     40.43 o 
   3   4   8      269.17      218.20     38.05 o 
   4   4   8      199.69      271.04     53.01 o 
  -3   5   8        1.61       -4.98     33.00 o 
  -2   5   8      356.32      314.86     44.93 o 
  -1   5   8       51.91       62.59     25.71 o 
   0   5   8      449.93      480.80     31.52 o 
   1   5   8      255.17      230.29     23.87 o 
   2   5   8     1111.85     1062.19     82.91 o 
   3   5   8       11.37       15.97     24.23 o 
   4   5   8       69.09       83.60     44.58 o 
  -2   6   8      245.80      226.36     40.43 o 
  -1   6   8       67.87       50.39     27.65 o 
   0   6   8       33.34       31.80     14.82 o 
   1   6   8      759.53      695.80     60.75 o 
   2   6   8      231.93      284.17     38.22 o 
   3   6   8       84.31      121.44     33.42 o 
   4   6   8       24.24       15.90     37.29 o 
  -2   7   8        0.19        1.49     28.82 o 
  -1   7   8      533.27      586.94     43.69 o 
   0   7   8       38.82       43.79     28.44 o 
   1   7   8      785.50      738.51     64.94 o 
   2   7   8      173.37      192.14     34.39 o 
   3   7   8      275.33      323.88     50.49 o 
  -1   8   8      178.26      144.04     40.50 o 
   0   8   8      441.78      511.53     62.76 o 
   1   8   8       14.78       13.17     28.41 o 
   2   8   8      339.94      315.28     48.35 o 
   3   8   8      308.58      362.90     55.64 o 
   0   9   8      227.85      295.27     54.60 o 
   1   9   8       14.99       -8.09     32.17 o 
   2   9   8      566.47      525.63     62.24 o 
  -2  -5   9       16.96       32.87     29.79 o 
  -1  -5   9      129.41      184.16     49.00 o 
   0  -5   9       11.56       12.13     35.01 o 
   1  -5   9        6.39      -26.17     26.99 o 
  -2  -4   9        3.96       19.49     19.16 o 
  -1  -4   9       89.46      143.73     43.92 o 
   0  -4   9        1.55      -27.20     27.27 o 
   1  -4   9      403.24      502.49     64.19 o 
   2  -4   9        1.66      -27.61     29.93 o 
  -3  -3   9       26.98       58.71     22.01 o 
  -2  -3   9       23.62       30.38     20.53 o 
  -1  -3   9       53.74       78.47     20.17 o 
   0  -3   9      265.17      324.40     51.63 o 
   1  -3   9       90.91       93.67     31.62 o 
   2  -3   9       35.70       39.65     19.90 o 
   3  -3   9       80.20       68.08     38.91 o 
  -3  -2   9        2.27       39.72     15.16 o 
  -2  -2   9      121.63      123.10     17.24 o 
  -1  -2   9       22.51       38.17     14.19 o 
   0  -2   9     1214.26     1750.52    135.43 o 
   1  -2   9      178.05      175.71     32.57 o 
   2  -2   9      400.11      372.47     33.68 o 
   3  -2   9        0.20      -15.41     32.28 o 
  -3  -1   9       45.53       47.00     25.54 o 
  -2  -1   9      104.15       94.62     25.47 o 
  -1  -1   9      318.25      334.52     22.51 o 
   0  -1   9       16.60       28.55     27.23 o 
   1  -1   9      467.21      412.89     29.45 o 
   2  -1   9      296.30      302.84     21.74 o 
   3  -1   9      108.26      138.04     28.76 o 
  -3   0   9      141.85      147.29     31.07 o 
  -2   0   9        0.87      -11.85     21.39 o 
  -1   0   9       78.51       71.33     22.39 o 
   0   0   9       50.95       76.82     26.92 o 
   1   0   9     1320.60     1243.56    114.73 o 
   2   0   9        2.22        1.66     13.66 o 
   4   0   9        7.77       13.95     48.71 o 
  -3   1   9        6.23        2.80     26.37 o 
  -2   1   9      126.23      122.16     31.17 o 
  -1   1   9      652.20      567.52     53.50 o 
   0   1   9     1059.31     1165.03     91.55 o 
   1   1   9       13.12        9.18     13.08 o 
   2   1   9      120.72      106.85     19.24 o 
   3   1   9      144.34      179.18     39.72 o 
   4   1   9       87.04       95.66     41.54 o 
  -3   2   9        5.80        9.33     28.75 o 
  -2   2   9      486.34      479.05     53.01 o 
  -1   2   9      136.16      180.36     31.24 o 
   0   2   9       71.18       59.39     13.11 o 
   1   2   9       52.76       43.33     14.69 o 
   2   2   9     1298.00     1179.72     90.77 o 
   3   2   9       20.09       31.93     17.62 o 
   4   2   9        0.00        3.32     33.94 o 
  -3   3   9      273.05      252.97     43.13 o 
  -2   3   9      110.55       68.36     27.06 o 
  -1   3   9        0.57      -13.62     19.70 o 
   0   3   9      649.65      626.11     72.33 o 
   1   3   9     1507.17     1649.20    222.04 o 
   2   3   9      155.16      172.10     23.82 o 
   3   3   9       40.23       28.29     23.38 o 
   4   3   9      165.15      266.72     52.70 o 
  -3   4   9        8.88      -12.23     30.03 o 
  -2   4   9        0.57       -4.80     26.33 o 
  -1   4   9     1086.24     1007.10     80.31 o 
   0   4   9       75.48       98.63     22.29 o 
   1   4   9      344.47      325.40     37.58 o 
   2   4   9       16.40        5.83     17.26 o 
   3   4   9      497.98      577.26     62.17 o 
   4   4   9        1.02      -12.37     35.94 o 
  -2   5   9      220.00      250.03     44.34 o 
  -1   5   9      377.42      392.38     49.45 o 
   0   5   9        0.34       -9.76     11.73 o 
   1   5   9     1505.41     1518.29     79.88 o 
   2   5   9      386.66      403.43     44.75 o 
   3   5   9      291.24      290.57     44.34 o 
   4   5   9        1.01       -4.77     36.70 o 
  -2   6   9      247.88      239.49     45.48 o 
  -1   6   9        8.12       22.08     28.30 o 
   0   6   9      930.97      958.82     53.55 o 
   1   6   9       67.02       63.52     23.29 o 
   2   6   9      759.48      718.09     65.73 o 
   3   6   9       24.81       -4.01     25.09 o 
   4   6   9      152.79      160.63     46.52 o 
  -1   7   9      211.80      275.33     46.65 o 
   0   7   9      815.99      984.33     81.63 o 
   1   7   9      186.56      173.03     33.42 o 
   2   7   9       25.63       28.20     25.05 o 
   3   7   9      328.17      356.37     52.91 o 
   0   8   9       15.28       -7.98     32.69 o 
   1   8   9      290.22      328.03     50.46 o 
   2   8   9       23.37       11.68     27.37 o 
   3   8   9      487.39      474.07     63.00 o 
   0   9   9      277.57      319.84     53.50 o 
   1   9   9      678.36      700.43     73.30 o 
   2   9   9      116.54      125.00     42.85 o 
   0  -5  10       85.87      121.44     49.14 o 
  -1  -4  10       29.20       93.79     43.65 o 
   0  -4  10       92.75      123.79     42.47 o 
   1  -4  10      279.84      330.54     81.45 o 
  -2  -3  10        3.89        6.02     16.07 o 
  -1  -3  10       55.90      101.22     39.64 o 
   0  -3  10       42.96       33.69     41.26 o 
   1  -3  10      469.62      562.98    121.63 o 
   2  -3  10       49.38       35.89     22.66 o 
  -2  -2  10       85.46      114.84     16.60 o 
  -1  -2  10      193.05      258.84     42.33 o 
   0  -2  10      344.10      596.72     69.84 o 
   1  -2  10       59.79       32.47     28.15 o 
   2  -2  10      166.44      169.65     25.97 o 
   3  -2  10       86.99      160.49     42.37 o 
  -3  -1  10        4.14       22.53     25.28 o 
  -2  -1  10      196.03      209.57     43.46 o 
  -1  -1  10        3.33       17.87     25.02 o 
   0  -1  10      259.97      445.63     61.24 o 
   1  -1  10      152.75      126.79     15.75 o 
   2  -1  10      515.37      477.11     27.16 o 
   3  -1  10        4.68       19.16     25.15 o 
  -3   0  10       57.23       42.71     31.00 o 
  -2   0  10       37.16       28.72     25.88 o 
  -1   0  10      122.81      102.36     28.61 o 
   0   0  10      611.78      883.24     80.52 o 
   1   0  10      707.72      698.60     81.90 o 
   2   0  10        3.26       -5.90     15.12 o 
   3   0  10       60.46      101.01     25.22 o 
  -3   1  10        0.10      -13.34     29.62 o 
  -2   1  10        9.24       22.98     23.05 o 
  -1   1  10      460.89      355.67     43.79 o 
   0   1  10        0.30      -24.05     20.63 o 
   1   1  10        0.10        0.44     13.39 o 
   2   1  10       11.24       -0.18     16.16 o 
   3   1  10      609.86      665.83     47.21 o 
  -3   2  10       22.82       17.73     31.48 o 
  -2   2  10      149.71      134.81     32.38 o 
  -1   2  10      245.67      227.95     34.04 o 
   0   2  10       22.09       25.61     22.26 o 
   1   2  10      723.38      962.69     93.41 o 
   2   2  10      887.07      707.92    122.86 o 
   3   2  10      129.97      162.83     27.18 o 
   4   2  10        8.82       -5.11     34.87 o 
  -2   3  10       79.55       61.41     29.72 o 
  -1   3  10       16.18       11.02     22.98 o 
   0   3  10      981.40      796.43     68.15 o 
   1   3  10       33.97       42.64     15.35 o 
   2   3  10       84.64       68.55     20.15 o 
   3   3  10       22.22        9.73     18.96 o 
   4   3  10      147.31      189.31     46.93 o 
  -2   4  10       33.49       29.58     31.97 o 
  -1   4  10      561.24      456.69     50.46 o 
   0   4  10     1481.65     1216.52     91.89 o 
   1   4  10        0.56       -0.06     14.05 o 
   2   4  10      237.72      209.64     73.59 o 
   3   4  10      315.90      334.42     48.97 o 
   4   4  10       58.07       56.09     42.51 o 
  -2   5  10        2.93       -4.91     32.17 o 
  -1   5  10      303.31      335.29     49.28 o 
   0   5  10       13.87       -2.16     12.60 o 
   1   5  10      465.23      442.52     33.94 o 
   2   5  10       20.31        6.01     20.39 o 
   3   5  10      199.18      192.59     39.19 o 
  -2   6  10       24.29       18.11     36.08 o 
  -1   6  10        0.25        6.98     29.10 o 
   0   6  10      168.31      197.78     23.49 o 
   1   6  10      484.27      460.97     49.69 o 
   2   6  10      166.26      177.49     35.84 o 
   3   6  10       27.90       23.50     28.27 o 
  -1   7  10        0.22       12.06     33.07 o 
   0   7  10      625.93      740.65     68.22 o 
   1   7  10      104.70       98.18     29.51 o 
   2   7  10      203.61      211.84     37.91 o 
   3   7  10        9.88        9.95     28.34 o 
   0   8  10       75.98       92.82     37.01 o 
   1   8  10      147.59      178.15     38.33 o 
   2   8  10      598.51      599.97     64.24 o 
   1   9  10      588.85      612.24     73.75 o 
   0  -4  11       89.46      125.90     53.43 o 
  -1  -3  11       25.84       35.66     32.59 o 
   0  -3  11      109.04      149.57     51.42 o 
   1  -3  11       59.11       43.13     46.96 o 
  -2  -2  11        2.01       11.72     25.82 o 
  -1  -2  11      462.46      667.67     71.47 o 
   0  -2  11      122.61      227.26     48.62 o 
   1  -2  11       83.91       65.97     41.30 o 
   2  -2  11        8.33      -13.42     31.72 o 
  -2  -1  11       65.56      102.97     23.43 o 
  -1  -1  11        1.47        2.70     23.74 o 
   0  -1  11       19.52       34.66     31.59 o 
   1  -1  11      246.76      295.32     25.42 o 
   2  -1  11      152.23      169.41     19.62 o 
   3  -1  11        1.89        8.52     21.92 o 
  -2   0  11        3.17       -4.08     23.98 o 
  -1   0  11        2.07        9.78     21.53 o 
   0   0  11      532.15      794.53     77.65 o 
   1   0  11        3.91        0.11     14.28 o 
   2   0  11        9.38       18.64     39.48 o 
   3   0  11       34.93       79.37     28.10 o 
  -2   1  11       80.02      100.70     34.25 o 
  -1   1  11      219.24      215.51     37.32 o 
   0   1  11       69.80       80.35     28.61 o 
   1   1  11        0.35        4.49     15.09 o 
   2   1  11      212.96      202.67     61.86 o 
   3   1  11      108.51      125.09     27.58 o 
  -2   2  11       19.44       18.94     29.48 o 
  -1   2  11       57.78       47.55     26.13 o 
   0   2  11       16.67       12.23     22.64 o 
   1   2  11      797.77     1072.86    100.43 o 
   2   2  11       94.94       16.63     67.16 o 
   3   2  11       15.53       42.11     27.85 o 
  -2   3  11        2.40        6.64     30.58 o 
  -1   3  11       83.74       80.45     29.48 o 
   0   3  11      430.75      360.37     43.41 o 
   1   3  11      288.64      329.02     60.79 o 
   2   3  11        0.07      -29.26     45.03 o 
   3   3  11      214.22      322.89    100.20 o 
  -2   4  11      182.70      204.27     45.55 o 
  -1   4  11        2.63        2.87     23.91 o 
   0   4  11      197.22      138.34     30.65 o 
   1   4  11       19.64       18.55     14.74 o 
   2   4  11      408.40       37.36     57.16 o 
   3   4  11       12.76       27.72     28.79 o 
  -2   5  11      100.06       96.14     41.09 o 
  -1   5  11        2.60        7.40     30.00 o 
   0   5  11      406.94      417.05     48.21 o 
   1   5  11      164.95      173.80     23.90 o 
   2   5  11      529.02      503.83     52.29 o 
   3   5  11        0.58       46.86     29.24 o 
  -1   6  11      168.12      153.44     37.88 o 
   0   6  11       59.32       92.62     29.20 o 
   1   6  11      743.96      722.79     64.87 o 
   2   6  11       52.11       43.89     27.65 o 
   3   6  11      151.24      143.28     37.36 o 
  -1   7  11      223.56      243.43     49.21 o 
   1   7  11        2.70        5.15     23.22 o 
   2   7  11      233.04      283.48     45.69 o 
   3   7  11      252.43      290.08     48.97 o 
   1   8  11       23.08       27.51     29.31 o 
   2   8  11      548.24      534.10     62.38 o 
   0  -3  12      171.57      302.52     63.45 o 
  -1  -2  12       45.25       61.93     38.60 o 
   0  -2  12       11.14       11.68     41.54 o 
   1  -2  12       43.91       41.95     50.14 o 
  -1  -1  12       35.94       90.37     36.18 o 
   0  -1  12       44.91       58.89     35.53 o 
   1  -1  12      276.36      530.26     78.34 o 
   2  -1  12        2.50       -1.60     22.62 o 
  -2   0  12       10.15       20.87     29.96 o 
  -1   0  12      142.07      172.07     36.08 o 
   0   0  12      232.34      353.36     53.36 o 
   1   0  12       13.25        3.94     37.81 o 
   2   0  12       21.17       22.32     42.20 o 
  -2   1  12       61.92       74.99     33.76 o 
  -1   1  12        0.06       23.50     23.81 o 
   0   1  12       19.31       12.10     28.51 o 
   1   1  12        0.17       -9.95     39.57 o 
   2   1  12      451.54      416.01    104.78 o 
   3   1  12        2.43       -3.85     21.95 o 
  -2   2  12       85.81       52.15     30.31 o 
  -1   2  12        0.04       -5.46     20.94 o 
   0   2  12      210.79      228.26     40.36 o 
   1   2  12      407.57      493.87     65.35 o 
   2   2  12      192.71      172.65     81.25 o 
   3   2  12        0.01       -4.06     23.37 o 
  -2   3  12        0.18        0.79     28.41 o 
  -1   3  12      206.55      177.56     35.91 o 
   0   3  12       17.43       22.88     24.85 o 
   1   3  12      100.25      173.97     41.30 o 
   2   3  12       14.73      -15.18     37.79 o 
   3   3  12      142.41      207.28     42.97 o 
  -1   4  12      591.48      459.80     55.05 o 
   0   4  12        5.34        8.61     24.33 o 
   1   4  12       67.58       72.73     20.84 o 
   2   4  12      208.00      139.00    104.00 o 
   3   4  12      153.97      200.54     41.64 o 
  -1   5  12        8.03       -7.67     26.99 o 
   0   5  12       72.92       56.23     24.16 o 
   1   5  12       20.02       17.61     16.72 o 
   2   5  12      238.94      293.71     40.92 o 
   3   5  12       12.60       17.11     27.40 o 
  -1   6  12       16.88       42.20     36.74 o 
   0   6  12      326.33      326.09     46.69 o 
   1   6  12      112.13       90.34     28.61 o 
   2   6  12        4.77       -7.88     22.01 o 
   1   7  12       69.51       39.64     28.89 o 
   2   7  12       19.20       61.58     32.45 o 
   0  -1  13       86.14      149.50     46.90 o 
   1  -1  13       79.87       75.23     53.81 o 
  -1   0  13      108.94      118.54     34.83 o 
   0   0  13        7.34       14.76     34.35 o 
   1   0  13       28.76        2.42     39.71 o 
   2   0  13       39.89       80.17     53.49 o 
  -1   1  13       44.66       43.30     31.24 o 
   0   1  13       14.37       14.55     30.27 o 
   1   1  13      124.30      219.03     55.40 o 
   2   1  13       56.24       55.82     56.54 o 
  -1   2  13        5.54        6.67     27.96 o 
   0   2  13      271.43      353.67     50.70 o 
   1   2  13      109.76      167.16     49.14 o 
   2   2  13       41.70       22.09     36.63 o 
  -1   3  13       59.37       63.48     31.76 o 
   0   3  13      179.91      253.14     43.44 o 
   1   3  13       10.11       24.54     32.87 o 
   2   3  13      110.38       90.51     24.55 o 
  -1   4  13       52.65       41.95     32.42 o 
   0   4  13       14.24       11.23     27.02 o 
   1   4  13      156.49      250.41     47.90 o 
   2   4  13       20.19       35.07     35.23 o 
   0   5  13       26.67       56.40     30.17 o 
   1   5  13      391.66      414.25     57.57 o 
   2   5  13        1.60        7.08     24.64 o 
   0   6  13      352.57      331.76     49.04 o 
   2   6  13       57.15       89.33     30.20 o 
   0   1  14        4.16       14.20     33.66 o 
   1   1  14      148.34      201.86     50.28 o 
   0   2  14       74.71       86.50     33.66 o 
   1   2  14      131.55      228.05     53.36 o 
   0   3  14       41.37       54.33     33.04 o 
   1   3  14        3.86        2.87     36.32 o 
   0   4  14        2.76        5.94     26.99 o 
   1   4  14       65.52       41.23     36.87 o 
                                                 
